# Supplementary material for: Engineered NS1 for Sensitive, Specific Zika Virus Diagnosis from Patient Serology
Source: Emerg Infect Dis. 2021 May;27(5):1427–37. doi: 10.3201/eid2705.190121 (PMC8084482; doi:10.3201/eid2705.190121)
Supplement: Appendix 2 — Data from study on developing Zika virus serological tests for Zika diagnosis, Singapore. [file 19-0121-Techapp-s2.xlsx]

## Sheet: Training_ELISA
Article DOI: https://doi.org/10.3201/eid2705.190121
Engineered NS1 from Patient Serology for Sensitive, Specific Zika Virus Diagnosis
Appendix 2. Additional Patient Data from the Study of Zika Virus Diagnosis
Training set serum samples used for H-zMut2 ELISA													commercial samples
TTSH samples
													ZIKV panel seracare 0845-0142
													DENV panel seracare 0845-0074
	Days		ZIKV IgG	Days		DENV IgM	Days		DENV IgG	Days			ZIKV IgM		ZIKV IgG		DENV IgM		DENV IgG
ZIKV IgM	d.p.o	H-zMut2	ID	d.p.o	H-zMut2	ID	d.p.o	H-zMut2	ID	d.p.o	H-zMut2		ID	H-zMut2	ID	H-zMut2	ID	H-zMut2	ID	H-zMut2
ID	14	+	ZIKA018-2	14	+	LNA015-3	17		LNA011-3	17			ZSC-1	+	ZSC-1	+	DSC-1		DSC-1
ZIKA018-2	12	+	ZIKA027-2	12	+	LNA025-3	14		LNA010-3	21			ZSC-2		ZSC-2	+	DSC-2		DSC-2	+
ZIKA027-2	12	+	ZIKA007-2	12	+	LNA028-3	14		LNA008-3	21			ZSC-3	+	ZSC-3	+	DSC-3		DSC-3	+
ZIKA007-2	12	+	ZIKA050-2	12	+	LNA029-3	14		LNA006-3	20			ZSC-4	+	ZSC-4	+	DSC-4		DSC-4	+
ZIKA050-2	12	+	ZIKA043-2	12	+	LNA030-3	18		LNA005-3	22	+		ZSC-5		ZSC-5	+	DSC-5		DSC-5
ZIKA043-2	12	+	ZIKA053-2	12	+	LNA031-3	21	+	LNA004-3	14			ZSC-6		ZSC-6	+	DSC-6		DSC-6	+
ZIKA053-2	12	+	ZIKA056-2	12	+	LNA033-3	20		LNA002-3	20			ZSC-7	+	ZSC-7	+	DSC-7		DSC-7
ZIKA056-2	11	+	ZIKA061-2	11	+	LNA035-3	14	+	LNA013-3	22			ZSC-8	+	ZSC-8	+	DSC-8		DSC-8
ZIKA061-2	11	+	ZIKA075-2	11	+	LNA038-3	14		LNA015-3	17			ZSC-9	+	ZSC-9	+	DSC-9		DSC-9	+
ZIKA075-2	12	+	ZIKA076-2	12	+	LNA040-3	17		LNA025-3	14	+		ZSC-10	+	ZSC-10	+	DSC-10		DSC-10
ZIKA076-2	12	+	ZIKA005-2	12	+	LNA041-3	15	+	LNA026-3	28							DSC-11		DSC-11
ZIKA005-2	11	+	ZIKA055-2	11		LNA006-2	9		LNA028-3	14							DSC-12	+	DSC-12
ZIKA055-2	12	+	ZIKA072-2	12	+	LNA008-2	6		LNA029-3	14							DSC-13		DSC-13
ZIKA072-2	14	+	ZIKA014-2	14	+	LNA013-2	8		LNA030-3	18							DSC-14		DSC-14
ZIKA014-2	12	+	ZIKA016-2	12	+	LNA015-2	7		LNA031-3	21							DSC-15		DSC-15
ZIKA016-2	12	+	ZIKA020-2	12	+	LNA018-2	6		LNA033-3	20							DSC-16		DSC-16
ZIKA020-2	10	+	ZIKA024-2	10	+	LNA022-2	8		LNA035-3	14							DSC-17		DSC-17
ZIKA024-2	11	+	ZIKA067-2	11	+	LNA025-2	7		LNA038-3	14	+						DSC-18		DSC-18
ZIKA067-2	11		ZIKA069-2	11	+	LNA026-2	7		LNA040-3	17							DSC-19		DSC-19
ZIKA069-2	13	+	ZIKA070-2	13		LNA029-2	6		LNA041-3	15							DSC-20		DSC-20
ZIKA070-2	12	+	ZIKA073-2	12	+	LNA035-2	7	+	LNA012-3	22							DSC-21	+	DSC-21
ZIKA073-2	12	+	ZIKA030-2	12	+	LNA036-2	6		LNA014-3	19
ZIKA030-2	13	+	ZIKA036-2	13	+	LNA038-2	7		LNA018-3	25	+
ZIKA036-2	11	+	ZIKA054-2	11	+	LNA032-2	7	+	LNA019-3	20
ZIKA054-2	12	+	ZIKA079-2	12	+	LNA046-2	7		LNA033-3	20
ZIKA079-2	11	+	ZIKA087-2	11	+	LNA043-2	6		LNA052-3	22
ZIKA087-2	13	+	ZIKA088-2	13	+	LNA052-2	6		LNA006-2	9
ZIKA088-2						LNA054-2	7		LNA008-2	6
						LNA015-2	7		LNA013-2	8
						LNA034-2	8		LNA015-2	7
						LNA051-2	7		LNA018-2	6
									LNA022-2	8
									LNA025-2	7
									LNA026-2	7
									LNA029-2	6
									LNA035-2	7
									LNA036-2	6
									LNA038-2	7
									LNA032-2	7	+
									LNA046-2	7
									LNA043-2	6
									LNA052-2	6
									LNA054-2	7	+
									LNA015-2	7
									LNA034-2	8
									LNA051-2	7
remark
* + represents plasma was tested positive for the respective assay
* blank represents negative result for the respective assay
* H-zMut2 used as capture antigen

## Sheet: Training_IA
Training set serum samples used for F1 H-zMut2 immunochromatographic assay
TTSH samples																					commercial samples
																					ZIKV panel seracare 0845-0142
																					DENV panel seracare 0845 0074
ZIKV IgM	Days	capture antigen			ZIKV IgG	Days	capture antigen			DENV IgM	Days	capture antigen			DENV IgG	Days	capture antigen				ZIKV IgM	capture antigen			ZIKV IgG	capture antigen			DENV IgM	capture antigen			DENV IgG	capture antigen
ID	d.p.o	H-zMut2	H-zWT	ZIKV WT	ID	d.p.o	H-zMut2	H-zWT	ZIKV WT	ID	d.p.o	H-zMut2	H-zWT	ZIKV WT	ID	d.p.o	H-zMut2	H-zWT	ZIKV WT		ID	H-zMut2	H-zWT	ZIKV WT	ID	H-zMut2	H-zWT	ZIKV WT	ID	H-zMut2	H-zWT	ZIKV WT	ID	H-zMut2	H-zWT	ZIKV WT
ZIKA018-2	14	+	+		ZIKA018-2	14		+		LNA011-3	17	+	+		LNA011-3	17			+		ZSC-1	+		+	ZSC-1	+	+	+	DSC-1				DSC-1
ZIKA027-2	12	+	+	+	ZIKA027-2	12	+	+		LNA010-3	21	+			LNA010-3	21					ZSC-2				ZSC-2	+	+		DSC-2				DSC-2		+	+
ZIKA007-2	12	+	+		ZIKA007-2	12	+	+	+	LNA008-3	21		+		LNA008-3	21					ZSC-3	+	+	+	ZSC-3	+	+	+	DSC-3				DSC-3		+	+
ZIKA050-2	12	+	+	+	ZIKA050-2	12	+	+	+	LNA006-3	20				LNA006-3	20					ZSC-4	+	+	+	ZSC-4	+	+	+	DSC-4				DSC-4		+
ZIKA043-2	12	+	+	+	ZIKA043-2	12	+	+		LNA005-3	22				LNA005-3	22	+	+	+		ZSC-5			+	ZSC-5	+	+	+	DSC-5				DSC-5
ZIKA053-2	12	+	+	+	ZIKA053-2	12	+	+		LNA004-3	14	+	+		LNA004-3	14					ZSC-6	+		+	ZSC-6	+	+	+	DSC-6				DSC-6		+
ZIKA056-2	12	+	+	+	ZIKA056-2	12	+	+		LNA002-3	20	+	+		LNA002-3	20					ZSC-7	+	+	+	ZSC-7	+	+	+	DSC-7				DSC-7
ZIKA061-2	11	+	+	+	ZIKA061-2	11	+	+	+	LNA013-3	22				LNA013-3	22					ZSC-8	+	+	+	ZSC-8	+	+	+	DSC-8				DSC-8		+
ZIKA075-2	11	+	+	+	ZIKA075-2	11	+	+		LNA015-3	17				LNA015-3	17					ZSC-9	+	+	+	ZSC-9	+	+	+	DSC-9				DSC-9		+
ZIKA076-2	12	+	+	+	ZIKA076-2	12	+	+		LNA025-3	14				LNA025-3	14		+	+		ZSC-10	+	+	+	ZSC-10	+	+	+	DSC-10				DSC-10		+	+
ZIKA005-2	12	+	+	+	ZIKA005-2	12	+	+	+	LNA026-3	28				LNA026-3	28			+										DSC-11				DSC-11
ZIKA055-2	11	+	+		ZIKA055-2	11		+		LNA028-3	14	+	+		LNA028-3	14		+											DSC-12	+	+		DSC-12
ZIKA072-2	12	+	+	+	ZIKA072-2	12	+	+	+	LNA029-3	14				LNA029-3	14													DSC-13				DSC-13
ZIKA014-2	14	+			ZIKA014-2	14	+	+	+	LNA030-3	18				LNA030-3	18		+	+										DSC-14				DSC-14		+
ZIKA016-2	12	+	+	+	ZIKA016-2	12	+	+	+	LNA031-3	21		+		LNA031-3	21													DSC-15				DSC-15		+
ZIKA020-2	12	+	+	+	ZIKA020-2	12	+	+	+	LNA033-3	20		+		LNA033-3	20													DSC-16				DSC-16		+
ZIKA024-2	10	+	+		ZIKA024-2	10	+	+	+	LNA035-3	14		+		LNA035-3	14		+	+										DSC-17				DSC-17		+
ZIKA067-2	11	+	+	+	ZIKA067-2	11	+	+	+	LNA038-3	14				LNA038-3	14		+	+										DSC-18				DSC-18		+
ZIKA069-2	11				ZIKA069-2	11	+	+	+	LNA040-3	17				LNA040-3	17													DSC-19				DSC-19		+
ZIKA070-2	13				ZIKA070-2	13				LNA041-3	15				LNA041-3	15													DSC-20				DSC-20
ZIKA073-2	12	+	+		ZIKA073-2	12	+	+	+	LNA012-3	22				LNA012-3	22													DSC-21				DSC-21
ZIKA030-2	12	+	+		ZIKA030-2	12	+	+	+	LNA014-3	19				LNA014-3	19
ZIKA036-2	13	+	+	+	ZIKA036-2	13	+	+	+	LNA018-3	25				LNA018-3	25		+	+
ZIKA054-2	11	+	+	+	ZIKA054-2	11	+	+	+	LNA019-3	20				LNA019-3	20
ZIKA079-2	12	+	+	+	ZIKA079-2	12	+	+		LNA033-3	20				LNA033-3	20	+	+
ZIKA087-2	11	+	+	+	ZIKA087-2	11	+	+	+	LNA052-3	22				LNA052-3	22		+
ZIKA088-2	13	+	+	+	ZIKA088-2	13	+	+	+	LNA006-2	9				LNA006-2	9
										LNA008-2	6				LNA008-2	6
										LNA013-2	8				LNA013-2	8
										LNA015-2	7				LNA015-2	7
										LNA018-2	6				LNA018-2	6
										LNA022-2	8		+	+	LNA022-2	8		+
										LNA025-2	7				LNA025-2	7		+	+
										LNA026-2	7				LNA026-2	7
										LNA029-2	6				LNA029-2	6
										LNA035-2	7				LNA035-2	7
										LNA036-2	6		+		LNA036-2	6
										LNA038-2	7			+	LNA038-2	7
										LNA032-2	7	+			LNA032-2	7		+	+
										LNA046-2	7				LNA046-2	7			+
										LNA043-2	6				LNA043-2	6
										LNA052-2	6				LNA052-2	6
										LNA054-2	7				LNA054-2	7	+	+	+
										LNA015-2	7				LNA015-2	7
										LNA034-2	8				LNA034-2	8
										LNA051-2	7				LNA051-2	7	+	+	+
remark
* + represents plasma was tested positive for the respective assay
* blank represents negative result for the respective assay
* ZIKV NS1 variant: H-zMut2(ZIKV), H-zWT(ZIKV) and ZIKV WT were used as capture antigen in respective assay

## Sheet: Validation_ELISA
Validation set serum samples used for ZIKV IgG and IgM ELISA and ZIKV NS1 ELISA detection
TTSH samples
Acute phase																			convaslescent phase
ZIKV	Days	H-zMut2	H-zMut2	H-zWT	H-zWT	ZIKV WT	ZIKV WT	C11/C12	DENV	Days	H-zMut2	H-zMut2	H-zWT	H-zWT	ZIKV WT	ZIKV WT	C11/C12		ZIKV	Days	H-zMut2	H-zMut2	H-zWT	H-zWT	ZIKV WT	ZIKV WT	DENV	Days	H-zMut2	H-zMut2	H-zWT	H-zWT	ZIKV WT	ZIKV WT
patient ID	d.p.o	IgG	IgM	IgG	IgM	IgG	IgM	ZIKV NS1	patient ID	d.p.o	IgG	IgM	IgG	IgM	IgG	IgM	ZIKV NS1		patient ID	d.p.o	IgG	IgM	IgG	IgM	IgG	IgM	patient ID	d.p.o	IgG	IgM	IgG	IgM	IgG	IgM
ZIKA002-1	6		+		+			+	LNA001-1	5			+						ZIKA002-2	12	+	+	+	+		+	LNA001-2	7	+		+		+
ZIKA003-1	6		+	+	+			+	LNA002-1	3									ZIKA005-2	12	+	+	+	+	+		LNA003-2	7				+
ZIKA003-R	5		+		+			+	LNA003-1	5				+					ZIKA007-2	12	+	+	+	+	+		LNA004-2	7				+
ZIKA004-1	2		+		+			+	LNA004-1	3									ZIKA014-2	14	+	+	+	+	+		LNA005-2	8
ZIKA005-1	3								LNA005-1	4									ZIKA015-2	10	+	+	+	+		+	LNA006-2	9
ZIKA005-R	2								LNA006-1	5									ZIKA016-2	12	+	+	+	+	+	+	LNA009-2	7				+
ZIKA006-R	4		+		+				LNA007-1	3									ZIKA018-2	14	+	+	+	+			LNA010-2	7
ZIKA007-1	3		+		+				LNA008-1	4									ZIKA020-2	12	+	+	+	+	+		LNA013-2	8				+
ZIKA007-R	2								LNA009-1	5									ZIKA024-2	10	+		+	+	+		LNA014-2	9
ZIKA008-R	5		+		+			+	LNA010-1	5									ZIKA027-2	12	+	+	+	+		+	LNA015-2	7
ZIKA009-1	2	+	+	+	+				LNA011-1	4									ZIKA028-2	11	+	+	+	+	+		LNA016-2	8				+
ZIKA010-1	4		+		+				LNA012-1	5									ZIKA029-2	12							LNA017-2	7			+		+
ZIKA012-1	6			+	+			+	LNA013-1	3									ZIKA030-2	12	+	+	+	+	+		LNA019-2	9
ZIKA013-1	2	+		+		+			LNA014-1	5									ZIKA034-2	12	+		+		+		LNA022-2	8				+
ZIKA014-R	6								LNA015-1	4									ZIKA036-2	13	+	+	+	+	+		LNA023-2	8
ZIKA015-1	6		+		+			+	LNA016-1	3									ZIKA043-2	12	+	+	+	+		+	LNA025-2	7			+	+
ZIKA015-R	5							+	LNA017-1	3									ZIKA050-2	12	+	+	+	+		+	LNA026-2	7
ZIKA016-1	3								LNA018-1	4									ZIKA053-2	12	+	+	+	+		+	LNA028-2	7		+	+	+
ZIKA017-1	1								LNA019-1	5									ZIKA054-2	11	+	+	+	+	+		LNA030-2	7			+
ZIKA018-1	5		+		+			+	LNA020-1	4									ZIKA055-2	11		+	+	+		+	LNA031-2	7				+
ZIKA019-1	3								LNA021-1	3									ZIKA056-2	12	+	+	+	+		+	LNA032-2	7						+
ZIKA020-1	5	+	+	+	+	+			LNA023-1	5									ZIKA060-2	9	+	+	+	+	+	+	LNA034-2	8
ZIKA021-1	2								LNA024-1	3									ZIKA061-2	11	+	+	+	+		+	LNA035-2	7		+
ZIKA023-1	3		+	+	+				LNA025-1	5									ZIKA067-2	11	+	+	+	+	+		LNA038-2	7				+
ZIKA026-1	3								LNA026-1	3									ZIKA068-2	10							LNA041-2	8
ZIKA027-1	3		+		+			+	LNA027-1	5									ZIKA069-2	11	+		+		+		LNA046-2	7
ZIKA028-1	4			+					LNA028-1	5									ZIKA070-2	13							LNA047-2	10	+		+
ZIKA029-1	5								LNA029-1	4									ZIKA072-2	12	+	+	+	+	+		LNA049-2	8
ZIKA030-1	4	+		+					LNA030-1	4									ZIKA073-2	12	+	+	+	+	+		LNA051-2	7	+		+
ZIKA033-1	3	+	+	+	+	+			LNA031-1	5									ZIKA075-2	11	+	+	+	+		+	LNA054-2	7	+		+		+
ZIKA034-R	4			+					LNA032-1	5									ZIKA076-2	12	+	+	+	+		+	LNA055-2	8	+		+		+
ZIKA035-R	2								LNA033-1	4									ZIKA079-2	12	+	+	+	+			LNA058-2	8
ZIKA036-1	5	+	+	+	+	+			LNA034-1	4									ZIKA083-2	12							LNA060-2	7	+		+		+
ZIKA040-R	3			+					LNA035-1	5									ZIKA085-2	16		+		+			LNA061-2	7
ZIKA041-R	4		+		+			+	LNA036-1	4									ZIKA086-2	8	+	+	+	+	+		LNA063-2	7
ZIKA042-R	3		+		+			+	LNA037-1	4									ZIKA087-2	11	+	+	+	+	+		LNA062-2	8
ZIKA043-1	4	+	+		+			+	LNA038-1	5						+			ZIKA088-2	13	+	+	+	+	+		LNA066-2	8
ZIKA043-R	2		+		+			+	LNA039-1	5						+			ZIKA090-2	15	+	+	+	+	+		LNA067-2	8
ZIKA044-R	6	+		+		+			LNA040-1	4									ZIKA091-2	11	+	+	+	+	+		LNA070-2	7
ZIKA045-R	2							+	LNA041-1	4									ZIKA093-2	13	+	+	+	+	+	+	LNA001-3	14			+		+
ZIKA046-R	2		+		+			+	LNA042-1	4									ZIKA094-2	9	+	+	+	+	+		LNA002-3	20				+
ZIKA047-R	3								LNA043-1	4									ZIKA002-R	7		+		+		+	LNA004-3	14				+
ZIKA048-R	3				+			+	LNA044-1	4									ZIKA011-1	10	+	+	+	+		+	LNA006-3	20			+		+
ZIKA049-R	3	+	+	+	+				LNA045-1	3									ZIKA014-1	7							LNA008-3	21
ZIKA050-1	6		+		+			+	LNA046-1	4									ZIKA024-1	7	+		+		+		LNA010-3	21
ZIKA053-1	6		+		+			+	LNA047-1	4									ZIKA024-R	8	+		+		+		LNA011-3	17				+
ZIKA054-1	5								LNA048-1	5									ZIKA063-R	8	+	+	+	+	+		LNA014-3	19
ZIKA054-R	6	+			+				LNA049-1	5									ZIKA088-1	7	+	+	+	+	+		LNA015-3	17
ZIKA055-1	6				+			+	LNA050-1	4							+										LNA017-3	21			+		+
ZIKA056-1	6		+		+			+	LNA051-1	5																	LNA019-3	20
ZIKA060-R	4		+		+			+	LNA052-1	5																	LNA023-3	14					+
ZIKA061-1	4							+	LNA053-1	5	+		+	+	+												LNA025-3	14			+	+	+
ZIKA061-R	5							+	LNA054-1	4																	LNA028-3	14			+		+
ZIKA064-R	4								LNA055-1	4																	LNA029-3	14				+
ZIKA065-R	2							+	LNA056-1	5																	LNA030-3	18	+		+		+
ZIKA066-R	2				+			+	LNA070-1	4																	LNA031-3	21				+
ZIKA067-1	5	+		+	+	+			LNA058-1	5																	LNA032-3	14
ZIKA067-R	4			+					LNA059-1	5																	LNA033-3	20				+
ZIKA068-1	4								LNA060-1	5																	LNA035-3	14			+		+
ZIKA069-1	5	+		+		+			LNA061-1	5																	LNA038-3	14	+		+		+
ZIKA069-R	4	+		+		+			LNA062-1	4																	LNA040-3	17
ZIKA070-1	3								LNA063-1	4																	LNA041-3	15		+
ZIKA070-R	4								LNA064-1	5																	LNA043-3	14
ZIKA071-1	4				+		+		LNA065-1	5																	LNA051-3	20	+		+		+
ZIKA072-1	4	+		+		+			LNA066-1	5																	LNA054-3	14	+		+		+
ZIKA073-1	4		+		+		+	+	LNA067-1	4																	LNA055-3	14	+		+		+
ZIKA075-1	3	+	+	+	+	+			LNA068-1	4																	LNA059-3	18
ZIKA076-1	2							+	LNA069-1	4							+										LNA062-3	19				+	+
ZIKA079-1	4	+	+	+	+			+	LNA002-2	6																	LNA063-3	14			+		+
ZIKA083-1	6								LNA008-2	6				+													LNA064-3	14
									LNA018-2	6			+
									LNA029-2	6
									LNA033-2	6
									LNA036-2	6				+
									LNA040-2	6
									LNA043-2	6
									LNA052-2	6
									LNA059-2	6
									LNA065-2	6
									LNA069-2	6
									LNA-64-2	6
ZIKA									DENV										ZIKA								DENV
total patient	70								total patient	81									total patient	48							total patient	70
unique patient	62								unique patient	68									unique patient	44							unique patient	24
patient >1 collection	9	(in red)							patient >1collection	13	(in red)								patient >1collection	2	(in red)						patient >1collection	23	(in red)
remark
* + represents plasma was tested positive for the respective assay
* blank represents negative result for the respective assay
* plasma samples were from Tan Tock Seng Hospital
* ZIKV NS1 variant: H-zMut2(ZIKV), H-zWT(ZIKV) and ZIKV WT were used as capture antigen in respective assay
* C11 and C12 mononclonal antibody were used for ZIKV NS1 detection

## Sheet: Validation_IA
Validation set serum samples used for F1 H-zMut2 and F2 H-zMut1 immunochromatographic assays
TTSH samples
	Days	H-zMut2	H-zMut2	H-zMut1	H-zMut1		Days	H-zMut2	H-zMut2	H-zMut1	H-zMut1			Days	H-zMut2	H-zMut2	H-zMut1	H-zMut1		Days	H-zMut2	H-zMut2	H-zMut1	H-zMut1
patient ID	d.p.o	IgG	IgM	IgG	IgM	patient ID	d.p.o	IgG	IgM	IgG	IgM		patient ID	d.p.o	IgG	IgM	IgG	IgM	patient ID	d.p.o	IgG	IgM	IgG	IgM
ZIKA002-1	6		+		+	LNA001-1	5	+					ZIKA002-2	12	+	+	+	+	LNA001-2	7	+
ZIKA003-1	6	+	+		+	LNA002-1	3						ZIKA005-2	12	+	+	+	+	LNA003-2	7
ZIKA003-R	5	+	+		+	LNA003-1	5						ZIKA007-2	12	+	+	+	+	LNA004-2	7
ZIKA004-1	2		+		+	LNA004-1	3						ZIKA014-2	14	+	+	+	+	LNA005-2	8
ZIKA005-1	3		+		+	LNA005-1	4						ZIKA015-2	10	+	+		+	LNA006-2	9
ZIKA005-R	2					LNA006-1	5						ZIKA016-2	12	+	+	+	+	LNA009-2	7
ZIKA006-R	4		+		+	LNA007-1	3						ZIKA018-2	14	+	+	+	+	LNA010-2	7
ZIKA007-1	3	+	+		+	LNA008-1	4						ZIKA020-2	12	+		+	+	LNA013-2	8
ZIKA007-R	2	+	+			LNA009-1	5	+					ZIKA024-2	10	+		+		LNA014-2	9				+
ZIKA008-R	5		+		+	LNA010-1	5						ZIKA027-2	12	+	+	+	+	LNA015-2	7
ZIKA009-1	2	+	+	+	+	LNA011-1	4						ZIKA028-2	11	+		+		LNA016-2	8
ZIKA010-1	4	+	+			LNA012-1	5				+		ZIKA029-2	12					LNA017-2	7
ZIKA012-1	6	+	+		+	LNA013-1	3						ZIKA030-2	12	+	+	+		LNA019-2	9				+
ZIKA013-1	2	+		+		LNA014-1	5				+		ZIKA034-2	12	+		+		LNA022-2	8
ZIKA014-R	6					LNA015-1	4		+				ZIKA036-2	13	+	+	+	+	LNA023-2	8
ZIKA015-1	6					LNA016-1	3						ZIKA043-2	12	+	+	+	+	LNA025-2	7
ZIKA015-R	5					LNA017-1	3						ZIKA050-2	12	+	+	+	+	LNA026-2	7
ZIKA016-1	3		+			LNA018-1	4						ZIKA053-2	12	+	+	+	+	LNA028-2	7	+
ZIKA017-1	1	+				LNA019-1	5						ZIKA054-2	11	+	+	+	+	LNA030-2	7
ZIKA018-1	5				+	LNA020-1	4						ZIKA055-2	11	+	+		+	LNA031-2	7
ZIKA019-1	3	+				LNA021-1	3		+				ZIKA056-2	12	+	+		+	LNA032-2	7
ZIKA020-1	5	+	+	+	+	LNA023-1	5						ZIKA060-2	9	+	+	+	+	LNA034-2	8
ZIKA021-1	2				+	LNA024-1	3						ZIKA061-2	11	+	+	+	+	LNA035-2	7
ZIKA023-1	3	+			+	LNA025-1	5						ZIKA067-2	11	+	+	+	+	LNA038-2	7
ZIKA026-1	3		+	+	+	LNA026-1	3						ZIKA068-2	10					LNA041-2	8
ZIKA027-1	3				+	LNA027-1	5						ZIKA069-2	11	+		+		LNA046-2	7
ZIKA028-1	4					LNA028-1	5						ZIKA070-2	13					LNA047-2	10	+		+
ZIKA029-1	5					LNA029-1	4						ZIKA072-2	12	+	+	+		LNA049-2	8
ZIKA030-1	4	+	+	+		LNA030-1	4						ZIKA073-2	12	+	+	+	+	LNA051-2	7	+
ZIKA033-1	3	+	+	+	+	LNA031-1	5	+					ZIKA075-2	11	+	+	+	+	LNA054-2	7	+		+
ZIKA034-R	4	+		+		LNA032-1	5		+				ZIKA076-2	12	+	+	+	+	LNA055-2	8	+		+
ZIKA035-R	2					LNA033-1	4						ZIKA079-2	12	+	+	+	+	LNA058-2	8
ZIKA036-1	5	+	+	+	+	LNA034-1	4						ZIKA083-2	12					LNA060-2	7	+		+
ZIKA040-R	3					LNA035-1	5						ZIKA085-2	16					LNA061-2	7
ZIKA041-R	4		+		+	LNA036-1	4						ZIKA086-2	8	+	+	+	+	LNA063-2	7
ZIKA042-R	3		+		+	LNA037-1	4						ZIKA087-2	11	+	+	+	+	LNA062-2	8
ZIKA043-1	4	+	+		+	LNA038-1	5						ZIKA088-2	13	+	+	+	+	LNA066-2	8
ZIKA043-R	2	+	+		+	LNA039-1	5	+					ZIKA090-2	15	+	+	+	+	LNA067-2	8	+
ZIKA044-R	6	+		+		LNA040-1	4						ZIKA091-2	11	+	+	+	+	LNA070-2	7
ZIKA045-R	2					LNA041-1	4						ZIKA093-2	13	+	+	+	+	LNA001-3	14	+
ZIKA046-R	2		+		+	LNA042-1	4						ZIKA094-2	9	+	+	+	+	LNA002-3	20		+
ZIKA047-R	3					LNA043-1	4						ZIKA002-R	7	+	+		+	LNA004-3	14
ZIKA048-R	3					LNA044-1	4						ZIKA011-1	10	+	+	+	+	LNA006-3	20
ZIKA049-R	3		+		+	LNA045-1	3						ZIKA014-1	7	+				LNA008-3	21
ZIKA050-1	6	+	+		+	LNA046-1	4						ZIKA024-1	7	+		+		LNA010-3	21		+
ZIKA053-1	6	+	+		+	LNA047-1	4						ZIKA024-R	8	+		+		LNA011-3	17		+
ZIKA054-1	5	+			+	LNA048-1	5						ZIKA063-R	8	+		+	+	LNA014-3	19		+
ZIKA054-R	6	+	+		+	LNA049-1	5						ZIKA088-1	7	+	+	+	+	LNA015-3	17
ZIKA055-1	6		+		+	LNA050-1	4												LNA017-3	21
ZIKA056-1	6		+		+	LNA051-1	5												LNA019-3	20				+
ZIKA060-R	4	+				LNA052-1	5												LNA023-3	14	+
ZIKA061-1	4					LNA053-1	5	+	+	+									LNA025-3	14	+
ZIKA061-R	5					LNA054-1	4												LNA028-3	14	+	+	+
ZIKA064-R	4					LNA055-1	4												LNA029-3	14
ZIKA065-R	2					LNA056-1	5												LNA030-3	18
ZIKA066-R	2		+		+	LNA070-1	4												LNA031-3	21		+		+
ZIKA067-1	5	+	+	+	+	LNA058-1	5												LNA032-3	14
ZIKA067-R	4	+			+	LNA059-1	5												LNA033-3	20
ZIKA068-1	4					LNA060-1	5												LNA035-3	14
ZIKA069-1	5	+		+		LNA061-1	5												LNA038-3	14
ZIKA069-R	4	+		+		LNA062-1	4												LNA040-3	17
ZIKA070-1	3					LNA063-1	4												LNA041-3	15		+
ZIKA070-R	4					LNA064-1	5												LNA043-3	14	+
ZIKA071-1	4		+			LNA065-1	5												LNA051-3	20
ZIKA072-1	4	+		+		LNA066-1	5												LNA054-3	14			+
ZIKA073-1	4		+	+	+	LNA067-1	4												LNA055-3	14			+
ZIKA075-1	3	+	+			LNA068-1	4												LNA059-3	18		+
ZIKA076-1	2		+			LNA069-1	4												LNA062-3	19	+	+
ZIKA079-1	4	+	+		+	LNA002-2	6												LNA063-3	14	+
ZIKA083-1	6					LNA008-2	6												LNA064-3	14
						LNA018-2	6
						LNA029-2	6
						LNA033-2	6
						LNA036-2	6
						LNA040-2	6
						LNA043-2	6
						LNA052-2	6
						LNA059-2	6
						LNA065-2	6
						LNA069-2	6	+
						LNA-64-2	6
ZIKA						DENV							ZIKA						DENV
total patient	70					total patient	81						total patient	48					total patient	70
unique patient	62					unique patient	68						unique patient	44					unique patient	24
patient >1collection	9	(in red)				patient >1collection	13	(in red)					patient >1collection	2	(in red)				patient >1collection	23	(in red)
remark
* + represents plasma was tested positive for the respective assay
* blank represents negative result for the respective assay
* plasma samples were from Tan Tock Seng Hospital
* ZIKV NS1 variant H-zMut2(ZIKV) was used as capture antigen in IgM and IgG assay, while H-zMut1 was used as detector in IgM and IgG assay

## Sheet: Dengue Serotype
		Days		Paper based		ELISA					Days		Paper based		ELISA
	patient ID	d.p.o	Serotype	IgG	IgM	IgG	IgM			patient ID	d.p.o	Serotype	IgG	IgM	IgG	IgM
	LNA001-1	5	negative	+						LNA001-2	7	negative	+		+
	LNA002-1	3	D2							LNA003-2	7	negative
	LNA003-1	5	negative							LNA004-2	7	D2
	LNA004-1	3	D2							LNA005-2	8	D3
	LNA005-1	4	D3							LNA006-2	9	D2
	LNA006-1	5	D2							LNA009-2	7	D3
	LNA007-1	3	D2							LNA010-2	7	D1
	LNA008-1	4	D2							LNA013-2	8	D1
	LNA009-1	5	D3	+						LNA014-2	9	D1
	LNA010-1	5	D1							LNA015-2	7	D1
	LNA011-1	4	D1							LNA016-2	8	D2
	LNA012-1	5	D1							LNA017-2	7	D4
	LNA013-1	3	D1							LNA019-2	9	D3
	LNA014-1	5	D1							LNA022-2	8	D1
	LNA015-1	4	D1		+					LNA023-2	8	D1
	LNA016-1	3	D2							LNA025-2	7	D2
	LNA017-1	3	D4							LNA026-2	7	D1
	LNA018-1	4	D1							LNA028-2	7	negative	+			+
	LNA019-1	5	D3							LNA030-2	7	negative
	LNA020-1	4	D2							LNA031-2	7	D2
	LNA021-1	3	negative		+					LNA032-2	7	negative
	LNA023-1	5	D1							LNA034-2	8	D1
	LNA024-1	3	D1							LNA035-2	7	D3				+
	LNA025-1	5	D2							LNA038-2	7	D2
	LNA026-1	3	D1							LNA041-2	8	negative
	LNA027-1	5	D2							LNA046-2	7	negative
	LNA028-1	5	negative							LNA047-2	10	negative	+		+
	LNA029-1	4	D1							LNA049-2	8	negative
	LNA030-1	4	negative							LNA051-2	7	D2	+		+
	LNA031-1	5	D2	+						LNA054-2	7	D1	+		+
	LNA032-1	5	negative		+					LNA055-2	8	D1	+		+
	LNA033-1	4	D2							LNA058-2	8	D1
	LNA034-1	4	D1							LNA060-2	7	negative	+		+
	LNA035-1	5	D3							LNA061-2	7	D2
	LNA036-1	4	D2							LNA063-2	7	D1
	LNA037-1	4	D1							LNA062-2	8	D3
	LNA038-1	5	D2							LNA066-2	8	negative
	LNA039-1	5	D2	+						LNA067-2	8	D2	+
	LNA040-1	4	negative							LNA070-2	7	D2
	LNA041-1	4	negative
	LNA042-1	4	D2
	LNA043-1	4	D2
	LNA044-1	4	D3
	LNA045-1	3	D1
	LNA046-1	4	negative
	LNA047-1	4	negative
	LNA048-1	5	D2
	LNA049-1	5	negative
	LNA050-1	4	D1
	LNA051-1	5	D2
	LNA052-1	5	D2
	LNA053-1	5	negative	+	+	+
	LNA054-1	4	D1
	LNA055-1	4	D1
	LNA056-1	5	negative
	LNA070-1	4	D2
	LNA058-1	5	D1
	LNA059-1	5	D1
	LNA060-1	5	negative
	LNA061-1	5	D2
	LNA062-1	4	D3
	LNA063-1	4	D1
	LNA064-1	5	D1
	LNA065-1	5	D2
	LNA066-1	5	negative
	LNA067-1	4	D2
	LNA068-1	4	negative
	LNA069-1	4	negative
	LNA002-2	6	D2
	LNA008-2	6	D2
	LNA018-2	6	D1
	LNA029-2	6	D1
	LNA033-2	6	D2
	LNA036-2	6	D2
	LNA040-2	6	negative
	LNA043-2	6	D2
	LNA052-2	6	D2
	LNA059-2	6	D1
	LNA065-2	6	D2
	LNA069-2	6	negative	+
	LNA-64-2	6	D1
